# Supplementary material for: Molecular Structure, Matrix-Isolation IR Spectrum and UV-Induced Transformations of 2-Amino-5-(4-Methoxyphenyl)-1,3,4-Oxadiazole
Source: Molecules. 2025 Aug 21;30(16):3444. doi: 10.3390/molecules30163444 (PMC12388349; doi:10.3390/molecules30163444)
Supplement: Supplementary file 1 [file molecules-30-03444-s001.zip]

Archive with 1 entries (1 files):
- molecules-3807324-supplementary.pdf
